# Supplementary material for: Particles Morphology Impact on Cytotoxicity, Hemolytic Activity and Sorption Properties of Porous Aluminosilicates of Kaolinite Group
Source: Nanomaterials (Basel). 2022 Jul 26;12(15):2559. doi: 10.3390/nano12152559 (PMC9332423; doi:10.3390/nano12152559)
Supplement: Supplementary file 1 [file nanomaterials-12-02559-s001.zip]

Archive with 1 entries (1 files):
- nanomaterials-1828950-supplementary.pdf
